# Supplementary material for: Cisplatin Resistant Spheroids Model Clinically Relevant Survival Mechanisms in Ovarian Tumors
Source: PLoS One. 2016 Mar 17;11(3):e0151089. doi: 10.1371/journal.pone.0151089 (PMC4795743; doi:10.1371/journal.pone.0151089)
Supplement: S3 Table — Four worksheets are provided listing the gene sets enriched in the resistant or parental cells. (XLSX) [file pone.0151089.s003.xlsx]

## Sheet: Hallmark Enriched in O8R
NAME	SIZE	ES	NES	NOM p-val	FDR q-val
HALLMARK_EPITHELIAL_MESENCHYMAL_TRANSITION	179	0.753745	2.72276	0	0
HALLMARK_TNFA_SIGNALING_VIA_NFKB	175	0.721756	2.59495	0	0
HALLMARK_COAGULATION	127	0.682234	2.35964	0	0
HALLMARK_INFLAMMATORY_RESPONSE	175	0.647059	2.30131	0	0
HALLMARK_INTERFERON_ALPHA_RESPONSE	79	0.702618	2.27683	0	0
HALLMARK_INTERFERON_GAMMA_RESPONSE	166	0.619373	2.20986	0	0
HALLMARK_COMPLEMENT	178	0.611372	2.17313	0	0
HALLMARK_UV_RESPONSE_DN	124	0.609383	2.1163	0	0
HALLMARK_HYPOXIA	173	0.576115	2.07471	0	0
HALLMARK_IL6_JAK_STAT3_SIGNALING	80	0.624931	2.00068	0	0
HALLMARK_APOPTOSIS	145	0.560367	1.9754	0	0.000219697
HALLMARK_APICAL_JUNCTION	159	0.553679	1.95809	0	0.000201389
HALLMARK_MYOGENESIS	175	0.509794	1.84956	0	0.000260684
HALLMARK_ALLOGRAFT_REJECTION	179	0.477829	1.71792	0	0.00196261
HALLMARK_P53_PATHWAY	159	0.479351	1.69428	0	0.00236261
HALLMARK_KRAS_SIGNALING_UP	168	0.471723	1.677	0	0.00255858
HALLMARK_ESTROGEN_RESPONSE_EARLY	164	0.464181	1.66194	0	0.00290261
HALLMARK_TGF_BETA_SIGNALING	48	0.555193	1.64683	0.00350263	0.00337546
HALLMARK_IL2_STAT5_SIGNALING	164	0.46102	1.64164	0	0.00325198
HALLMARK_REACTIVE_OXIGEN_SPECIES_PATHWAY	44	0.537077	1.56924	0.00900901	0.00683011
HALLMARK_GLYCOLYSIS	166	0.382297	1.37682	0.0186047	0.0560807
HALLMARK_APICAL_SURFACE	37	0.481364	1.35596	0.0926916	0.0642945
HALLMARK_XENOBIOTIC_METABOLISM	172	0.378652	1.35561	0.0168196	0.0615482
HALLMARK_MITOTIC_SPINDLE	144	0.383188	1.34703	0.0363636	0.0636036
HALLMARK_ESTROGEN_RESPONSE_LATE	176	0.368508	1.32655	0.0309598	0.0725625
HALLMARK_PI3K_AKT_MTOR_SIGNALING	93	0.381042	1.27958	0.0850695	0.103638
HALLMARK_NOTCH_SIGNALING	24	0.49008	1.26421	0.184762	0.112617
HALLMARK_CHOLESTEROL_HOMEOSTASIS	64	0.380288	1.19229	0.16696	0.183067
HALLMARK_HEME_METABOLISM	146	0.319171	1.11628	0.212272	0.291303
HALLMARK_HEDGEHOG_SIGNALING	32	0.382297	1.06396	0.368705	0.381029
HALLMARK_PROTEIN_SECRETION	79	0.325306	1.03723	0.37931	0.425489
HALLMARK_UV_RESPONSE_UP	143	0.278729	0.978246	0.503165	0.546312
HALLMARK_ANDROGEN_RESPONSE	82	0.291864	0.950465	0.568106	0.595213
HALLMARK_ADIPOGENESIS	159	0.259403	0.912146	0.658023	0.668752
HALLMARK_ANGIOGENESIS	31	0.326476	0.888119	0.612319	0.705891

## Sheet: Hallmark Enriched in O8S
NAME	SIZE	ES	NES	NOM p-val	FDR q-val
HALLMARK_MYC_TARGETS_V1	160	-0.466912	-1.77854	0	0.00335933
HALLMARK_E2F_TARGETS	151	-0.416389	-1.57314	0	0.0322961
HALLMARK_OXIDATIVE_PHOSPHORYLATION	181	-0.396466	-1.52837	0	0.0345267
HALLMARK_KRAS_SIGNALING_DN	173	-0.394368	-1.50705	0	0.0308292
HALLMARK_WNT_BETA_CATENIN_SIGNALING	38	-0.466283	-1.40421	0.055814	0.0645184
HALLMARK_SPERMATOGENESIS	101	-0.392027	-1.40284	0.026178	0.0547549
HALLMARK_G2M_CHECKPOINT	160	-0.355597	-1.33864	0.0243902	0.086322
HALLMARK_MTORC1_SIGNALING	168	-0.332093	-1.26506	0.0394737	0.14044
HALLMARK_PANCREAS_BETA_CELLS	35	-0.425569	-1.2112	0.199552	0.188669
HALLMARK_MYC_TARGETS_V2	41	-0.403028	-1.21056	0.182013	0.170652
HALLMARK_UNFOLDED_PROTEIN_RESPONSE	91	-0.320277	-1.12327	0.213592	0.288687
HALLMARK_FATTY_ACID_METABOLISM	130	-0.272649	-1.00734	0.442211	0.534595
HALLMARK_DNA_REPAIR	126	-0.271228	-0.992111	0.472	0.538119
HALLMARK_BILE_ACID_METABOLISM	101	-0.270593	-0.966819	0.5466	0.566932
HALLMARK_PEROXISOME	89	-0.229529	-0.785003	0.90932	0.925154

## Sheet: Reactome Enriched in O8R
NAME	SIZE	ES	NES	NOM p-val	FDR q-val
REACTOME_SRP_DEPENDENT_COTRANSLATIONAL_PROTEIN_TARGETING_TO_MEMBRANE	98	-0.528247	-1.88292	0	0.0683846
REACTOME_METABOLISM_OF_NON_CODING_RNA	40	-0.622442	-1.86283	0	0.0444966
REACTOME_G2_M_CHECKPOINTS	31	-0.647396	-1.86049	0.00214133	0.0315988
REACTOME_TRANSLATION	122	-0.483363	-1.75895	0	0.0861483
REACTOME_ACTIVATION_OF_ATR_IN_RESPONSE_TO_REPLICATION_STRESS	26	-0.639926	-1.7279	0.0022779	0.10406
REACTOME_PEPTIDE_CHAIN_ELONGATION	77	-0.502154	-1.69708	0.00476191	0.128396
REACTOME_PROCESSING_OF_CAPPED_INTRON_CONTAINING_PRE_MRNA	99	-0.476868	-1.68169	0.00242131	0.130453
REACTOME_AMINO_ACID_SYNTHESIS_AND_INTERCONVERSION_TRANSAMINATION	16	-0.676351	-1.65918	0.0158371	0.14266
REACTOME_MRNA_PROCESSING	116	-0.454399	-1.65437	0	0.132868
REACTOME_3_UTR_MEDIATED_TRANSLATIONAL_REGULATION	85	-0.477365	-1.63951	0.00238663	0.139852
REACTOME_INFLUENZA_VIRAL_RNA_TRANSCRIPTION_AND_REPLICATION	91	-0.462758	-1.59816	0.00472813	0.188348
REACTOME_FORMATION_OF_THE_TERNARY_COMPLEX_AND_SUBSEQUENTLY_THE_43S_COMPLEX	34	-0.541862	-1.58502	0.0189573	0.196013
REACTOME_CLEAVAGE_OF_GROWING_TRANSCRIPT_IN_THE_TERMINATION_REGION_	31	-0.556241	-1.58299	0.0185185	0.183915
REACTOME_ACTIVATION_OF_THE_PRE_REPLICATIVE_COMPLEX	20	-0.604989	-1.57483	0.0174673	0.182824
REACTOME_PROCESSING_OF_CAPPED_INTRONLESS_PRE_MRNA	20	-0.598981	-1.57421	0.0245902	0.17184
REACTOME_MITOCHONDRIAL_PROTEIN_IMPORT	37	-0.531957	-1.5677	0.0111111	0.170451
REACTOME_MRNA_SPLICING	71	-0.464751	-1.56418	0	0.165417
REACTOME_G0_AND_EARLY_G1	19	-0.612076	-1.56111	0.0355649	0.160631
REACTOME_APC_CDC20_MEDIATED_DEGRADATION_OF_NEK2A	18	-0.614171	-1.53812	0.0320513	0.184344
REACTOME_RNA_POL_III_TRANSCRIPTION_INITIATION_FROM_TYPE_2_PROMOTER	19	-0.595722	-1.5074	0.0334728	0.224144
REACTOME_TRANSPORT_OF_MATURE_TRANSCRIPT_TO_CYTOPLASM	43	-0.493856	-1.50693	0.0289532	0.214479
REACTOME_INFLUENZA_LIFE_CYCLE	123	-0.410081	-1.50274	0	0.211262
REACTOME_NITRIC_OXIDE_STIMULATES_GUANYLATE_CYCLASE	22	-0.566164	-1.48323	0.0619658	0.234782
REACTOME_NONSENSE_MEDIATED_DECAY_ENHANCED_BY_THE_EXON_JUNCTION_COMPLEX	92	-0.422735	-1.47824	0.0184332	0.232772
REACTOME_INCRETIN_SYNTHESIS_SECRETION_AND_INACTIVATION	17	-0.592637	-1.45694	0.0646465	0.262697
REACTOME_MRNA_SPLICING_MINOR_PATHWAY	34	-0.506605	-1.45448	0.0359408	0.256945
REACTOME_SYNTHESIS_OF_PA	21	-0.5391	-1.44738	0.0741573	0.260881
REACTOME_CELL_CYCLE_MITOTIC	227	-0.356183	-1.41062	0	0.324879
REACTOME_INHIBITION_OF_THE_PROTEOLYTIC_ACTIVITY_OF_APC_C_REQUIRED_FOR_THE_ONSET_OF_ANAPHASE_BY_MITOTIC_SPINDLE_CHECKPOINT_COMPONENTS	16	-0.585303	-1.40822	0.0755102	0.319379
REACTOME_RESPIRATORY_ELECTRON_TRANSPORT_ATP_SYNTHESIS_BY_CHEMIOSMOTIC_COUPLING_AND_HEAT_PRODUCTION_BY_UNCOUPLING_PROTEINS_	76	-0.41705	-1.40403	0.0266344	0.317142
REACTOME_REGULATORY_RNA_PATHWAYS	23	-0.534313	-1.40374	0.0817996	0.307461
REACTOME_NEP_NS2_INTERACTS_WITH_THE_CELLULAR_EXPORT_MACHINERY	26	-0.516883	-1.40224	0.088172	0.30095
REACTOME_STEROID_HORMONES	27	-0.502972	-1.39902	0.0840708	0.297477
REACTOME_TRANSPORT_OF_MATURE_MRNA_DERIVED_FROM_AN_INTRONLESS_TRANSCRIPT	32	-0.493752	-1.39689	0.0665083	0.292456
REACTOME_MICRORNA_MIRNA_BIOGENESIS	21	-0.536272	-1.3966	0.0575221	0.284777
REACTOME_ACTIVATION_OF_THE_MRNA_UPON_BINDING_OF_THE_CAP_BINDING_COMPLEX_AND_EIFS_AND_SUBSEQUENT_BINDING_TO_43S	41	-0.454945	-1.39054	0.0529954	0.287647
REACTOME_SYNTHESIS_AND_INTERCONVERSION_OF_NUCLEOTIDE_DI_AND_TRIPHOSPHATES	16	-0.554457	-1.3897	0.0857143	0.281316
REACTOME_POST_NMDA_RECEPTOR_ACTIVATION_EVENTS	32	-0.482947	-1.38875	0.0730689	0.275417
REACTOME_REGULATION_OF_GLUCOKINASE_BY_GLUCOKINASE_REGULATORY_PROTEIN	26	-0.497547	-1.3842	0.0801782	0.277085
REACTOME_RESPIRATORY_ELECTRON_TRANSPORT	60	-0.425929	-1.37735	0.0508083	0.281986
REACTOME_TCA_CYCLE_AND_RESPIRATORY_ELECTRON_TRANSPORT	108	-0.380398	-1.37667	0.0186667	0.276292
REACTOME_EXTENSION_OF_TELOMERES	21	-0.531923	-1.36824	0.0776256	0.28521
REACTOME_ACTIVATION_OF_NMDA_RECEPTOR_UPON_GLUTAMATE_BINDING_AND_POSTSYNAPTIC_EVENTS	35	-0.463325	-1.36319	0.0576923	0.288161
REACTOME_CREB_PHOSPHORYLATION_THROUGH_THE_ACTIVATION_OF_RAS	26	-0.505665	-1.36147	0.0858369	0.28463
REACTOME_TRANSPORT_OF_RIBONUCLEOPROTEINS_INTO_THE_HOST_NUCLEUS	25	-0.502622	-1.35894	0.105603	0.282491
REACTOME_ACTIVATED_AMPK_STIMULATES_FATTY_ACID_OXIDATION_IN_MUSCLE	15	-0.567871	-1.35307	0.124153	0.287287
REACTOME_CGMP_EFFECTS	17	-0.529819	-1.32966	0.114943	0.32489
REACTOME_GENERIC_TRANSCRIPTION_PATHWAY	266	-0.326944	-1.31373	0.0150602	0.350071
REACTOME_APC_C_CDC20_MEDIATED_DEGRADATION_OF_CYCLIN_B	15	-0.539381	-1.31262	0.157895	0.345301
REACTOME_MRNA_3_END_PROCESSING	22	-0.49808	-1.30957	0.118329	0.344778
REACTOME_METABOLISM_OF_STEROID_HORMONES_AND_VITAMINS_A_AND_D	33	-0.448144	-1.30345	0.122105	0.350235
REACTOME_AMINO_ACID_AND_OLIGOPEPTIDE_SLC_TRANSPORTERS	49	-0.417077	-1.30157	0.0827423	0.347261
REACTOME_REGULATION_OF_BETA_CELL_DEVELOPMENT	22	-0.497832	-1.29955	0.15	0.345163
REACTOME_PEROXISOMAL_LIPID_METABOLISM	15	-0.532859	-1.29517	0.151394	0.347413
REACTOME_LOSS_OF_NLP_FROM_MITOTIC_CENTROSOMES	36	-0.440365	-1.293	0.129032	0.345462
REACTOME_MITOTIC_G2_G2_M_PHASES	58	-0.397509	-1.29192	0.0909091	0.341311
REACTOME_PYRUVATE_METABOLISM	15	-0.545416	-1.28927	0.174	0.340764
REACTOME_POST_TRANSLATIONAL_MODIFICATION_SYNTHESIS_OF_GPI_ANCHORED_PROTEINS	22	-0.50015	-1.28559	0.151767	0.341425
REACTOME_G1_PHASE	33	-0.437386	-1.28217	0.114754	0.34168
REACTOME_DEADENYLATION_DEPENDENT_MRNA_DECAY	37	-0.43277	-1.2677	0.134571	0.364341
REACTOME_DESTABILIZATION_OF_MRNA_BY_TRISTETRAPROLIN_TTP	15	-0.520803	-1.25242	0.174349	0.39022
REACTOME_MITOTIC_G1_G1_S_PHASES	112	-0.345337	-1.24835	0.0806045	0.392074
REACTOME_METABOLISM_OF_PROTEINS	321	-0.304066	-1.24387	0.0155763	0.39539
REACTOME_AMINO_ACID_TRANSPORT_ACROSS_THE_PLASMA_MEMBRANE	31	-0.429021	-1.24062	0.163355	0.395878
REACTOME_RAS_ACTIVATION_UOPN_CA2_INFUX_THROUGH_NMDA_RECEPTOR	16	-0.504679	-1.2403	0.190291	0.390503
REACTOME_DNA_STRAND_ELONGATION	22	-0.464699	-1.24027	0.178414	0.384662
REACTOME_E2F_MEDIATED_REGULATION_OF_DNA_REPLICATION	22	-0.466036	-1.23719	0.182377	0.38482
REACTOME_RNA_POL_II_TRANSCRIPTION	87	-0.360719	-1.23667	0.11509	0.380355
REACTOME_BIOSYNTHESIS_OF_THE_N_GLYCAN_PRECURSOR_DOLICHOL_LIPID_LINKED_OLIGOSACCHARIDE_LLO_AND_TRANSFER_TO_A_NASCENT_PROTEIN	22	-0.45824	-1.22752	0.197339	0.393685
REACTOME_NOTCH1_INTRACELLULAR_DOMAIN_REGULATES_TRANSCRIPTION	36	-0.41705	-1.22138	0.16055	0.400889
REACTOME_RNA_POL_III_TRANSCRIPTION_TERMINATION	16	-0.491091	-1.21177	0.234818	0.414796
REACTOME_SYNTHESIS_OF_BILE_ACIDS_AND_BILE_SALTS	18	-0.475556	-1.20895	0.216495	0.415155
REACTOME_REGULATION_OF_GENE_EXPRESSION_IN_BETA_CELLS	15	-0.499236	-1.20436	0.234	0.419175
REACTOME_RNA_POL_III_TRANSCRIPTION_INITIATION_FROM_TYPE_3_PROMOTER	22	-0.447039	-1.18537	0.220524	0.454588
REACTOME_INTERACTIONS_OF_VPR_WITH_HOST_CELLULAR_PROTEINS	30	-0.412301	-1.1848	0.196035	0.449727
REACTOME_RNA_POL_III_TRANSCRIPTION	28	-0.425479	-1.17883	0.226611	0.456932
REACTOME_DOUBLE_STRAND_BREAK_REPAIR	20	-0.451383	-1.17805	0.235683	0.452757
REACTOME_POST_TRANSLATIONAL_PROTEIN_MODIFICATION	130	-0.320146	-1.17453	0.130208	0.454238
REACTOME_CHOLESTEROL_BIOSYNTHESIS	20	-0.45333	-1.1658	0.252155	0.468418
REACTOME_MITOTIC_PROMETAPHASE	49	-0.37084	-1.16561	0.201814	0.462914
REACTOME_PYRUVATE_METABOLISM_AND_CITRIC_ACID_TCA_CYCLE	36	-0.392554	-1.15747	0.232662	0.475359
REACTOME_LAGGING_STRAND_SYNTHESIS	15	-0.478644	-1.14619	0.289883	0.495568
REACTOME_GLUCOSE_TRANSPORT	36	-0.388729	-1.13184	0.273782	0.52438
REACTOME_CELL_CYCLE_CHECKPOINTS	97	-0.315789	-1.12937	0.22542	0.523666
REACTOME_LATE_PHASE_OF_HIV_LIFE_CYCLE	92	-0.31291	-1.11153	0.253133	0.561735
REACTOME_XENOBIOTICS	15	-0.459335	-1.11035	0.344902	0.55797
REACTOME_DNA_REPLICATION	134	-0.298866	-1.10628	0.215539	0.562277
REACTOME_METABOLISM_OF_RNA	225	-0.280435	-1.09887	0.183784	0.574724
REACTOME_BRANCHED_CHAIN_AMINO_ACID_CATABOLISM	16	-0.442687	-1.09174	0.347548	0.586048
REACTOME_DNA_REPAIR	86	-0.3143	-1.09012	0.291971	0.583961
REACTOME_O_LINKED_GLYCOSYLATION_OF_MUCINS	33	-0.373373	-1.08141	0.315335	0.600001
REACTOME_DESTABILIZATION_OF_MRNA_BY_KSRP	15	-0.437845	-1.07682	0.390852	0.605959
REACTOME_BILE_ACID_AND_BILE_SALT_METABOLISM	25	-0.394512	-1.07454	0.336066	0.605203
REACTOME_GLYCEROPHOSPHOLIPID_BIOSYNTHESIS	52	-0.33534	-1.06499	0.348315	0.624248
REACTOME_MITOTIC_M_M_G1_PHASES	119	-0.29107	-1.06088	0.30402	0.628068
REACTOME_TRNA_AMINOACYLATION	26	-0.378534	-1.04576	0.373932	0.66138
REACTOME_METAL_ION_SLC_TRANSPORTERS	19	-0.406368	-1.03726	0.402151	0.67804
REACTOME_BIOLOGICAL_OXIDATIONS	114	-0.283392	-1.03514	0.381081	0.676749
REACTOME_G1_S_TRANSITION	91	-0.290211	-1.03094	0.402116	0.680977
REACTOME_RECRUITMENT_OF_MITOTIC_CENTROSOME_PROTEINS_AND_COMPLEXES	43	-0.335131	-1.02009	0.397094	0.704816
REACTOME_PHASE_II_CONJUGATION	52	-0.316997	-1.01919	0.415493	0.700483
REACTOME_SIGNALING_BY_NOTCH1	57	-0.314334	-1.01547	0.401408	0.703843
REACTOME_ASPARAGINE_N_LINKED_GLYCOSYLATION	59	-0.303014	-1.01209	0.415865	0.706863
REACTOME_TRANSCRIPTION_COUPLED_NER_TC_NER	42	-0.33521	-1.01152	0.437642	0.701383
REACTOME_RNA_POL_I_TRANSCRIPTION_INITIATION	21	-0.377623	-1.00863	0.452632	0.70269
REACTOME_CA_DEPENDENT_EVENTS	29	-0.356585	-0.993247	0.493562	0.739203
REACTOME_HIV_LIFE_CYCLE	105	-0.27839	-0.98889	0.469974	0.74492
REACTOME_NUCLEAR_RECEPTOR_TRANSCRIPTION_PATHWAY	39	-0.330886	-0.98615	0.448276	0.745205
REACTOME_TRANSPORT_OF_INORGANIC_CATIONS_ANIONS_AND_AMINO_ACIDS_OLIGOPEPTIDES	89	-0.285317	-0.983175	0.501188	0.746145
REACTOME_CELL_CYCLE	297	-0.242053	-0.982267	0.515337	0.741767
REACTOME_SLC_MEDIATED_TRANSMEMBRANE_TRANSPORT	214	-0.246877	-0.975392	0.530612	0.754393
REACTOME_NUCLEOTIDE_EXCISION_REPAIR	46	-0.320379	-0.969214	0.511062	0.764352
REACTOME_SYNTHESIS_OF_PIPS_AT_THE_PLASMA_MEMBRANE	22	-0.367396	-0.968899	0.489451	0.758493
REACTOME_PERK_REGULATED_GENE_EXPRESSION	24	-0.357127	-0.967704	0.497788	0.755225
REACTOME_PHOSPHOLIPID_METABOLISM	135	-0.258799	-0.958182	0.550649	0.774622
REACTOME_S_PHASE	89	-0.273486	-0.943955	0.548309	0.80801
REACTOME_G_ALPHA_S_SIGNALLING_EVENTS	101	-0.26754	-0.941523	0.590361	0.807654
REACTOME_PIP3_ACTIVATES_AKT_SIGNALING	19	-0.368234	-0.935339	0.546841	0.817953
REACTOME_PKB_MEDIATED_EVENTS	23	-0.349795	-0.932918	0.539715	0.817928
REACTOME_RORA_ACTIVATES_CIRCADIAN_EXPRESSION	20	-0.363786	-0.932202	0.580838	0.81305
REACTOME_SIGNALING_BY_NODAL	16	-0.381694	-0.931802	0.527835	0.807479
REACTOME_UNFOLDED_PROTEIN_RESPONSE	68	-0.276619	-0.926128	0.617225	0.81605
REACTOME_GLUTATHIONE_CONJUGATION	19	-0.365787	-0.922097	0.591611	0.820044
REACTOME_METABOLISM_OF_VITAMINS_AND_COFACTORS	44	-0.294226	-0.91513	0.592342	0.831526
REACTOME_PLATELET_HOMEOSTASIS	69	-0.274848	-0.914239	0.628297	0.827234
REACTOME_KINESINS	17	-0.358689	-0.906444	0.592672	0.840682
REACTOME_SIGNALING_BY_NOTCH	82	-0.261012	-0.898626	0.666667	0.854552
REACTOME_RNA_POL_II_PRE_TRANSCRIPTION_EVENTS	56	-0.276899	-0.894541	0.704715	0.857999
REACTOME_RNA_POL_II_TRANSCRIPTION_PRE_INITIATION_AND_PROMOTER_OPENING	37	-0.301609	-0.886892	0.643777	0.870401
REACTOME_ABCA_TRANSPORTERS_IN_LIPID_HOMEOSTASIS	16	-0.357589	-0.886113	0.646186	0.865672
REACTOME_ACTIVATION_OF_GENES_BY_ATF4	21	-0.339074	-0.879244	0.641758	0.875142
REACTOME_PHASE1_FUNCTIONALIZATION_OF_COMPOUNDS	63	-0.263974	-0.869635	0.704104	0.891566
REACTOME_METABOLISM_OF_AMINO_ACIDS_AND_DERIVATIVES	176	-0.224602	-0.863459	0.833803	0.899468
REACTOME_CYTOSOLIC_TRNA_AMINOACYLATION	18	-0.340227	-0.857595	0.673203	0.906138
REACTOME_CYTOCHROME_P450_ARRANGED_BY_SUBSTRATE_TYPE	47	-0.272252	-0.85026	0.742597	0.915792
REACTOME_GLOBAL_GENOMIC_NER_GG_NER	30	-0.301451	-0.848339	0.685841	0.913223
REACTOME_KERATAN_SULFATE_BIOSYNTHESIS	21	-0.323398	-0.846049	0.693582	0.911647
REACTOME_DESTABILIZATION_OF_MRNA_BY_BRF1	15	-0.341503	-0.834225	0.688525	0.930055
REACTOME_M_G1_TRANSITION	66	-0.248429	-0.827837	0.806452	0.936193
REACTOME_PI3K_EVENTS_IN_ERBB4_SIGNALING	28	-0.286454	-0.813272	0.772074	0.958055
REACTOME_MRNA_CAPPING	28	-0.285536	-0.81072	0.772523	0.956321
REACTOME_MAPK_TARGETS_NUCLEAR_EVENTS_MEDIATED_BY_MAP_KINASES	28	-0.298243	-0.809944	0.759465	0.951098
REACTOME_PI_METABOLISM	34	-0.281986	-0.808181	0.794183	0.947671
REACTOME_METABOLISM_OF_MRNA	188	-0.207897	-0.805209	0.963483	0.946467
REACTOME_CD28_DEPENDENT_PI3K_AKT_SIGNALING	17	-0.325231	-0.800562	0.7666	0.948111
REACTOME_REGULATION_OF_MITOTIC_CELL_CYCLE	70	-0.237728	-0.798683	0.88196	0.944515
REACTOME_CLASS_B_2_SECRETIN_FAMILY_RECEPTORS	80	-0.229165	-0.790361	0.90932	0.951786
REACTOME_FORMATION_OF_RNA_POL_II_ELONGATION_COMPLEX_	42	-0.258039	-0.789813	0.824324	0.946142
REACTOME_ABC_FAMILY_PROTEINS_MEDIATED_TRANSPORT	32	-0.273568	-0.788228	0.814318	0.94246
REACTOME_ION_TRANSPORT_BY_P_TYPE_ATPASES	32	-0.265282	-0.767385	0.84421	0.966817
REACTOME_TRANSPORT_OF_GLUCOSE_AND_OTHER_SUGARS_BILE_SALTS_AND_ORGANIC_ACIDS_METAL_IONS_AND_AMINE_COMPOUNDS	73	-0.222761	-0.755684	0.919118	0.976865
REACTOME_CYCLIN_E_ASSOCIATED_EVENTS_DURING_G1_S_TRANSITION_	59	-0.229906	-0.753494	0.916279	0.973218
REACTOME_BASE_EXCISION_REPAIR	17	-0.29957	-0.746636	0.825792	0.975683
REACTOME_MYOGENESIS	24	-0.276915	-0.746016	0.836956	0.97003
REACTOME_CITRIC_ACID_CYCLE_TCA_CYCLE	19	-0.282521	-0.733208	0.858351	0.978429
REACTOME_FORMATION_OF_TRANSCRIPTION_COUPLED_NER_TC_NER_REPAIR_COMPLEX	28	-0.262785	-0.729991	0.877729	0.975663
REACTOME_NA_CL_DEPENDENT_NEUROTRANSMITTER_TRANSPORTERS	16	-0.282437	-0.694353	0.873984	1
REACTOME_OXYGEN_DEPENDENT_PROLINE_HYDROXYLATION_OF_HYPOXIA_INDUCIBLE_FACTOR_ALPHA	15	-0.274558	-0.674632	0.912602	1
REACTOME_FORMATION_OF_THE_HIV1_EARLY_ELONGATION_COMPLEX	32	-0.230082	-0.665254	0.959315	1
REACTOME_ELONGATION_ARREST_AND_RECOVERY	31	-0.226709	-0.641572	0.96875	1
REACTOME_NEUROTRANSMITTER_RELEASE_CYCLE	33	-0.214783	-0.633728	0.969095	1
REACTOME_RESOLUTION_OF_AP_SITES_VIA_THE_MULTIPLE_NUCLEOTIDE_PATCH_REPLACEMENT_PATHWAY	15	-0.265131	-0.631946	0.944898	1
REACTOME_ABORTIVE_ELONGATION_OF_HIV1_TRANSCRIPT_IN_THE_ABSENCE_OF_TAT	23	-0.232948	-0.628757	0.947598	1
REACTOME_GABA_SYNTHESIS_RELEASE_REUPTAKE_AND_DEGRADATION	17	-0.244722	-0.611096	0.954839	1
REACTOME_INTRINSIC_PATHWAY_FOR_APOPTOSIS	23	-0.223001	-0.598541	0.945946	1
REACTOME_REGULATION_OF_HYPOXIA_INDUCIBLE_FACTOR_HIF_BY_OXYGEN	21	-0.225123	-0.584673	0.961538	1
REACTOME_AMINE_COMPOUND_SLC_TRANSPORTERS	20	-0.203357	-0.517198	0.986957	1
REACTOME_DEADENYLATION_OF_MRNA	17	-0.201361	-0.498174	0.993927	1
REACTOME_AMINE_LIGAND_BINDING_RECEPTORS	32	-0.166646	-0.478684	1	0.997328

## Sheet: Reactome Enriched in O8S
NAME	SIZE	ES	NES	NOM p-val	FDR q-val
REACTOME_RNA_POL_I_PROMOTER_OPENING	49	0.735732	2.18677	0	0
REACTOME_AMYLOIDS	67	0.693442	2.17424	0	0
REACTOME_RESPONSE_TO_ELEVATED_PLATELET_CYTOSOLIC_CA2_	70	0.685293	2.17258	0	0
REACTOME_CELL_CELL_COMMUNICATION	101	0.621006	2.09988	0	0.000271318
REACTOME_RNA_POL_I_TRANSCRIPTION	71	0.632675	2.01566	0	0.000436662
REACTOME_INTERFERON_ALPHA_BETA_SIGNALING	53	0.663208	1.9801	0	0.000901402
REACTOME_INTEGRIN_CELL_SURFACE_INTERACTIONS	71	0.615024	1.9796	0	0.00077263
REACTOME_CELL_JUNCTION_ORGANIZATION	65	0.62929	1.97812	0	0.000676052
REACTOME_SMOOTH_MUSCLE_CONTRACTION	17	0.823583	1.96392	0	0.000985292
REACTOME_MEIOTIC_SYNAPSIS	54	0.654617	1.96271	0	0.000886762
REACTOME_CYTOKINE_SIGNALING_IN_IMMUNE_SYSTEM	225	0.527451	1.95992	0	0.000806148
REACTOME_SIGNALING_BY_ILS	91	0.594517	1.95456	0	0.000833436
REACTOME_MEIOSIS	89	0.579001	1.92288	0	0.0022873
REACTOME_MEIOTIC_RECOMBINATION	70	0.599923	1.90561	0	0.0032207
REACTOME_PLATELET_ACTIVATION_SIGNALING_AND_AGGREGATION	176	0.516732	1.87946	0	0.00547951
REACTOME_PACKAGING_OF_TELOMERE_ENDS	40	0.656188	1.87841	0	0.00527494
REACTOME_LIPID_DIGESTION_MOBILIZATION_AND_TRANSPORT	39	0.651284	1.86475	0	0.00594959
REACTOME_INTERFERON_GAMMA_SIGNALING	50	0.623176	1.85847	0	0.00635297
REACTOME_NUCLEOTIDE_BINDING_DOMAIN_LEUCINE_RICH_REPEAT_CONTAINING_RECEPTOR_NLR_SIGNALING_PATHWAYS	35	0.647044	1.84241	0.00545455	0.00796367
REACTOME_CELL_CELL_JUNCTION_ORGANIZATION	49	0.608404	1.82332	0	0.0101441
REACTOME_DEPOSITION_OF_NEW_CENPA_CONTAINING_NUCLEOSOMES_AT_THE_CENTROMERE	44	0.621697	1.81428	0	0.0107654
REACTOME_CHEMOKINE_RECEPTORS_BIND_CHEMOKINES	46	0.607966	1.79068	0	0.0150743
REACTOME_MUSCLE_CONTRACTION	38	0.62669	1.76157	0.00357782	0.0220386
REACTOME_GRB2_SOS_PROVIDES_LINKAGE_TO_MAPK_SIGNALING_FOR_INTERGRINS_	15	0.753771	1.74694	0.0075188	0.025772
REACTOME_HEMOSTASIS	395	0.448112	1.7466	0	0.0248755
REACTOME_INTERFERON_SIGNALING	130	0.504116	1.7438	0	0.0248574
REACTOME_LIPOPROTEIN_METABOLISM	23	0.66987	1.74229	0.00398406	0.0245161
REACTOME_SEMA4D_IN_SEMAPHORIN_SIGNALING	24	0.680928	1.74059	0.00380228	0.023964
REACTOME_IMMUNOREGULATORY_INTERACTIONS_BETWEEN_A_LYMPHOID_AND_A_NON_LYMPHOID_CELL	56	0.566686	1.71796	0	0.0305183
REACTOME_PYRIMIDINE_METABOLISM	22	0.681886	1.70969	0.00393701	0.0329998
REACTOME_AXON_GUIDANCE	217	0.462352	1.70956	0	0.0320034
REACTOME_SEMA4D_INDUCED_CELL_MIGRATION_AND_GROWTH_CONE_COLLAPSE	21	0.681613	1.70822	0.0038835	0.0314171
REACTOME_BASIGIN_INTERACTIONS	21	0.668187	1.70564	0.00595238	0.0314338
REACTOME_RNA_POL_I_RNA_POL_III_AND_MITOCHONDRIAL_TRANSCRIPTION	100	0.506507	1.69874	0	0.0329092
REACTOME_G_ALPHA_I_SIGNALLING_EVENTS	153	0.473232	1.68413	0.00163399	0.0381329
REACTOME_SEMAPHORIN_INTERACTIONS	55	0.558192	1.67966	0.0018315	0.0394727
REACTOME_NOD1_2_SIGNALING_PATHWAY	24	0.649123	1.66816	0.00362976	0.0443304
REACTOME_SIGNALING_BY_PDGF	104	0.490615	1.65749	0.00335008	0.0484433
REACTOME_CELL_SURFACE_INTERACTIONS_AT_THE_VASCULAR_WALL	75	0.526633	1.65433	0.00169779	0.0487635
REACTOME_THROMBIN_SIGNALLING_THROUGH_PROTEINASE_ACTIVATED_RECEPTORS_PARS	30	0.609271	1.65284	0.00986193	0.0481324
REACTOME_IL1_SIGNALING	29	0.620719	1.64608	0.0111111	0.0498115
REACTOME_TRAF6_MEDIATED_NFKB_ACTIVATION	18	0.675947	1.64566	0.00585938	0.0487877
REACTOME_CHROMOSOME_MAINTENANCE	84	0.514629	1.6445	0	0.048196
REACTOME_TELOMERE_MAINTENANCE	61	0.531445	1.63425	0.00175131	0.053107
REACTOME_GABA_RECEPTOR_ACTIVATION	50	0.54182	1.62388	0.00343643	0.0580326
REACTOME_INNATE_IMMUNE_SYSTEM	194	0.446325	1.62358	0	0.0569206
REACTOME_INHIBITION_OF_INSULIN_SECRETION_BY_ADRENALINE_NORADRENALINE	24	0.634839	1.62076	0.00967118	0.0574866
REACTOME_ADHERENS_JUNCTIONS_INTERACTIONS	23	0.643822	1.61962	0.0183486	0.0570347
REACTOME_ANTIGEN_PRESENTATION_FOLDING_ASSEMBLY_AND_PEPTIDE_LOADING_OF_CLASS_I_MHC	15	0.696859	1.6087	0.0201207	0.0618182
REACTOME_EXTRACELLULAR_MATRIX_ORGANIZATION	83	0.492593	1.60613	0.00342466	0.0621241
REACTOME_G_PROTEIN_ACTIVATION	25	0.606549	1.59491	0.0168856	0.0676774
REACTOME_LYSOSOME_VESICLE_BIOGENESIS	20	0.63377	1.59298	0.0216607	0.0678653
REACTOME_DEVELOPMENTAL_BIOLOGY	324	0.412968	1.58823	0	0.0695583
REACTOME_TIGHT_JUNCTION_INTERACTIONS	26	0.594188	1.56731	0.0263158	0.0819078
REACTOME_SIGNALING_BY_RHO_GTPASES	82	0.471333	1.56581	0.0122378	0.0815673
REACTOME_G_ALPHA_Z_SIGNALLING_EVENTS	40	0.536766	1.56417	0.0132325	0.0813396
REACTOME_L1CAM_INTERACTIONS	70	0.493702	1.56105	0.00701754	0.0824006
REACTOME_G_BETA_GAMMA_SIGNALLING_THROUGH_PLC_BETA	19	0.628957	1.55658	0.0343511	0.0844629
REACTOME_DEGRADATION_OF_THE_EXTRACELLULAR_MATRIX	27	0.586329	1.54894	0.0229277	0.0886334
REACTOME_RIP_MEDIATED_NFKB_ACTIVATION_VIA_DAI	16	0.651161	1.54864	0.0290135	0.0874184
REACTOME_SIGNALLING_TO_ERKS	31	0.554094	1.53524	0.021164	0.0962778
REACTOME_COMPLEMENT_CASCADE	21	0.611269	1.52226	0.0304762	0.105882
REACTOME_SIGNALLING_TO_RAS	22	0.605091	1.51917	0.030853	0.107261
REACTOME_ANTIGEN_PROCESSING_CROSS_PRESENTATION	67	0.475261	1.49401	0.0137221	0.128832
REACTOME_THROMBOXANE_SIGNALLING_THROUGH_TP_RECEPTOR	22	0.590164	1.48618	0.0503731	0.134842
REACTOME_ADP_SIGNALLING_THROUGH_P2RY12	20	0.590805	1.47976	0.0665434	0.139821
REACTOME_TRANSCRIPTIONAL_REGULATION_OF_WHITE_ADIPOCYTE_DIFFERENTIATION	48	0.488983	1.47527	0.022807	0.142249
REACTOME_TRAF6_MEDIATED_IRF7_ACTIVATION	27	0.557175	1.46648	0.0500928	0.1497
REACTOME_FACTORS_INVOLVED_IN_MEGAKARYOCYTE_DEVELOPMENT_AND_PLATELET_PRODUCTION	108	0.43527	1.46445	0.00961539	0.150239
REACTOME_RIG_I_MDA5_MEDIATED_INDUCTION_OF_IFN_ALPHA_BETA_PATHWAYS	56	0.482294	1.46354	0.0299824	0.149284
REACTOME_NEGATIVE_REGULATORS_OF_RIG_I_MDA5_SIGNALING	20	0.580485	1.46314	0.0742188	0.147579
REACTOME_OPIOID_SIGNALLING	72	0.457257	1.45327	0.0234899	0.156548
REACTOME_GROWTH_HORMONE_RECEPTOR_SIGNALING	22	0.575324	1.44606	0.0474383	0.163239
REACTOME_TAK1_ACTIVATES_NFKB_BY_PHOSPHORYLATION_AND_ACTIVATION_OF_IKKS_COMPLEX	18	0.58872	1.43678	0.0591497	0.172236
REACTOME_STRIATED_MUSCLE_CONTRACTION	25	0.550149	1.43436	0.0630798	0.173162
REACTOME_APOPTOTIC_EXECUTION_PHASE	44	0.482907	1.42785	0.0301954	0.179091
REACTOME_APOPTOSIS	126	0.40669	1.41902	0.0174051	0.188396
REACTOME_METABOLISM_OF_NUCLEOTIDES	64	0.459736	1.41582	0.0499109	0.190043
REACTOME_COLLAGEN_FORMATION	56	0.457607	1.40787	0.0367279	0.19801
REACTOME_G_PROTEIN_BETA_GAMMA_SIGNALLING	25	0.532442	1.39996	0.0710382	0.206185
REACTOME_LIGAND_GATED_ION_CHANNEL_TRANSPORT	20	0.570032	1.39808	0.0761719	0.206104
REACTOME_PEPTIDE_LIGAND_BINDING_RECEPTORS	143	0.395491	1.39495	0.0182119	0.207834
REACTOME_PURINE_METABOLISM	30	0.525446	1.39396	0.0773694	0.206657
REACTOME_SULFUR_AMINO_ACID_METABOLISM	19	0.564065	1.38421	0.0947776	0.218594
REACTOME_IL_RECEPTOR_SHC_SIGNALING	26	0.530569	1.37764	0.0789474	0.225023
REACTOME_YAP1_AND_WWTR1_TAZ_STIMULATED_GENE_EXPRESSION	18	0.574233	1.37606	0.108007	0.224694
REACTOME_G_ALPHA1213_SIGNALLING_EVENTS	63	0.439035	1.37137	0.0407801	0.229355
REACTOME_ACTIVATION_OF_KAINATE_RECEPTORS_UPON_GLUTAMATE_BINDING	28	0.521596	1.36729	0.106952	0.232783
REACTOME_NEPHRIN_INTERACTIONS	17	0.571698	1.36342	0.120818	0.23631
REACTOME_IL_3_5_AND_GM_CSF_SIGNALING	41	0.465215	1.35932	0.0852995	0.240095
REACTOME_SIGNAL_TRANSDUCTION_BY_L1	31	0.494391	1.35766	0.0803738	0.240272
REACTOME_ER_PHAGOSOME_PATHWAY	55	0.443117	1.35424	0.0830325	0.242473
REACTOME_PLC_BETA_MEDIATED_EVENTS	41	0.461048	1.34826	0.0859813	0.249026
REACTOME_HEPARAN_SULFATE_HEPARIN_HS_GAG_METABOLISM	42	0.469628	1.34241	0.0845588	0.255731
REACTOME_TRANS_GOLGI_NETWORK_VESICLE_BUDDING	51	0.443034	1.33295	0.0902896	0.268189
REACTOME_APOPTOTIC_CLEAVAGE_OF_CELLULAR_PROTEINS	32	0.48509	1.32846	0.101167	0.272421
REACTOME_PROSTACYCLIN_SIGNALLING_THROUGH_PROSTACYCLIN_RECEPTOR	18	0.539493	1.3284	0.133333	0.269696
REACTOME_GABA_B_RECEPTOR_ACTIVATION	36	0.47711	1.32319	0.105647	0.275928
REACTOME_MEMBRANE_TRAFFICKING	97	0.395053	1.32266	0.0434028	0.273914
REACTOME_THE_ROLE_OF_NEF_IN_HIV1_REPLICATION_AND_DISEASE_PATHOGENESIS	21	0.524877	1.32249	0.141071	0.271433
REACTOME_DOWNSTREAM_TCR_SIGNALING	27	0.500674	1.32015	0.128972	0.272649
REACTOME_DOWNREGULATION_OF_TGF_BETA_RECEPTOR_SIGNALING	19	0.53847	1.31397	0.152294	0.280112
REACTOME_TRANSCRIPTION	172	0.367754	1.31237	0.046252	0.279931
REACTOME_PPARA_ACTIVATES_GENE_EXPRESSION	75	0.413479	1.31129	0.0876565	0.279001
REACTOME_SIGNAL_AMPLIFICATION	30	0.484685	1.31106	0.111927	0.27663
REACTOME_GLYCOSAMINOGLYCAN_METABOLISM	85	0.404862	1.3088	0.068792	0.277952
REACTOME_REGULATION_OF_INSULIN_SECRETION	83	0.399316	1.30877	0.0889262	0.275408
REACTOME_NGF_SIGNALLING_VIA_TRKA_FROM_THE_PLASMA_MEMBRANE	118	0.382618	1.3016	0.0535117	0.284554
REACTOME_TGF_BETA_RECEPTOR_SIGNALING_ACTIVATES_SMADS	22	0.50567	1.29352	0.16185	0.296103
REACTOME_GASTRIN_CREB_SIGNALLING_PATHWAY_VIA_PKC_AND_MAPK	153	0.365344	1.29328	0.0519481	0.293787
REACTOME_PHOSPHOLIPASE_C_MEDIATED_CASCADE	52	0.428229	1.29167	0.0963455	0.293488
REACTOME_LATENT_INFECTION_OF_HOMO_SAPIENS_WITH_MYCOBACTERIUM_TUBERCULOSIS	28	0.48462	1.29164	0.141176	0.290877
REACTOME_INTEGRATION_OF_ENERGY_METABOLISM	107	0.378572	1.2872	0.0745033	0.295795
REACTOME_IL_2_SIGNALING	37	0.453153	1.28487	0.148218	0.296878
REACTOME_FORMATION_OF_FIBRIN_CLOT_CLOTTING_CASCADE	32	0.462123	1.27386	0.140221	0.314115
REACTOME_ADP_SIGNALLING_THROUGH_P2RY1	24	0.486572	1.27268	0.160305	0.313506
REACTOME_SHC_MEDIATED_CASCADE	26	0.49226	1.27004	0.139847	0.316035
REACTOME_FGFR_LIGAND_BINDING_AND_ACTIVATION	21	0.49876	1.26608	0.149606	0.320311
REACTOME_ADAPTIVE_IMMUNE_SYSTEM	418	0.322626	1.26218	0.0189959	0.324961
REACTOME_DOWNSTREAM_SIGNAL_TRANSDUCTION	78	0.392	1.26186	0.117253	0.32283
REACTOME_SIGNALING_BY_TGF_BETA_RECEPTOR_COMPLEX	54	0.423646	1.25798	0.132867	0.327379
REACTOME_SIGNALLING_BY_NGF	184	0.346162	1.25542	0.076324	0.32951
REACTOME_G_ALPHA_Q_SIGNALLING_EVENTS	135	0.360053	1.25521	0.0742574	0.327117
REACTOME_PLATELET_AGGREGATION_PLUG_FORMATION	33	0.444186	1.25355	0.187266	0.327167
REACTOME_TCR_SIGNALING	42	0.440958	1.24845	0.155431	0.333825
REACTOME_EFFECTS_OF_PIP2_HYDROLYSIS	18	0.510568	1.2401	0.198905	0.346661
REACTOME_FATTY_ACID_TRIACYLGLYCEROL_AND_KETONE_BODY_METABOLISM	125	0.353033	1.23042	0.0955519	0.361813
REACTOME_A_TETRASACCHARIDE_LINKER_SEQUENCE_IS_REQUIRED_FOR_GAG_SYNTHESIS	19	0.504121	1.22278	0.204409	0.373904
REACTOME_ACTIVATED_TLR4_SIGNALLING	71	0.384054	1.21769	0.140381	0.381577
REACTOME_PTM_GAMMA_CARBOXYLATION_HYPUSINE_FORMATION_AND_ARYLSULFATASE_ACTIVATION	20	0.491855	1.21761	0.215613	0.37879
REACTOME_NFKB_AND_MAP_KINASES_ACTIVATION_MEDIATED_BY_TLR4_SIGNALING_REPERTOIRE	58	0.391858	1.21182	0.170139	0.387437
REACTOME_INTEGRIN_ALPHAIIB_BETA3_SIGNALING	24	0.474834	1.21095	0.214801	0.386291
REACTOME_G_BETA_GAMMA_SIGNALLING_THROUGH_PI3KGAMMA	22	0.481688	1.20877	0.204503	0.387473
REACTOME_NEF_MEDIATES_DOWN_MODULATION_OF_CELL_SURFACE_RECEPTORS_BY_RECRUITING_THEM_TO_CLATHRIN_ADAPTERS	16	0.512439	1.20446	0.248598	0.392554
REACTOME_SIGNALING_BY_EGFR_IN_CANCER	89	0.364013	1.20195	0.141608	0.394588
REACTOME_NEGATIVE_REGULATION_OF_FGFR_SIGNALING	33	0.42967	1.1977	0.206897	0.399767
REACTOME_SIGNALING_BY_ERBB2	83	0.3658	1.19595	0.148789	0.400065
REACTOME_ACTIVATION_OF_NF_KAPPAB_IN_B_CELLS	56	0.395053	1.19351	0.184931	0.402101
REACTOME_TRAFFICKING_OF_AMPA_RECEPTORS	21	0.473466	1.19348	0.252669	0.399257
REACTOME_TOLL_RECEPTOR_CASCADES	91	0.366139	1.19306	0.152284	0.397294
REACTOME_REGULATION_OF_WATER_BALANCE_BY_RENAL_AQUAPORINS	40	0.416626	1.18819	0.216573	0.404603
REACTOME_MHC_CLASS_II_ANTIGEN_PRESENTATION	62	0.380645	1.18392	0.181507	0.410213
REACTOME_CROSS_PRESENTATION_OF_SOLUBLE_EXOGENOUS_ANTIGENS_ENDOSOMES	44	0.397782	1.17736	0.219684	0.420656
REACTOME_REGULATION_OF_ORNITHINE_DECARBOXYLASE_ODC	47	0.395344	1.17636	0.184931	0.419723
REACTOME_REGULATION_OF_INSULIN_SECRETION_BY_GLUCAGON_LIKE_PEPTIDE1	40	0.413417	1.17532	0.218349	0.419055
REACTOME_SPHINGOLIPID_METABOLISM	50	0.393016	1.17043	0.214539	0.426146
REACTOME_COSTIMULATION_BY_THE_CD28_FAMILY	51	0.391143	1.17009	0.207815	0.424055
REACTOME_NEUROTRANSMITTER_RECEPTOR_BINDING_AND_DOWNSTREAM_TRANSMISSION_IN_THE_POSTSYNAPTIC_CELL	124	0.336891	1.16389	0.163462	0.433785
REACTOME_P75_NTR_RECEPTOR_MEDIATED_SIGNALLING	66	0.367553	1.15878	0.213675	0.441049
REACTOME_SIGNALING_BY_ERBB4	70	0.370265	1.15606	0.229846	0.443971
REACTOME_GLUCAGON_TYPE_LIGAND_RECEPTORS	31	0.417705	1.15437	0.244565	0.444703
REACTOME_MYD88_MAL_CASCADE_INITIATED_ON_PLASMA_MEMBRANE	63	0.362668	1.1527	0.235192	0.445409
REACTOME_EGFR_DOWNREGULATION	21	0.469959	1.15014	0.298625	0.447838
REACTOME_DESTABILIZATION_OF_MRNA_BY_AUF1_HNRNP_D0	47	0.384583	1.15011	0.241121	0.445023
REACTOME_GENERATION_OF_SECOND_MESSENGER_MOLECULES	22	0.45003	1.14032	0.293358	0.463018
REACTOME_HS_GAG_BIOSYNTHESIS	26	0.427382	1.13705	0.27768	0.467178
REACTOME_IRON_UPTAKE_AND_TRANSPORT	30	0.417599	1.13314	0.303351	0.472555
REACTOME_AQUAPORIN_MEDIATED_TRANSPORT	47	0.382843	1.13012	0.261905	0.476092
REACTOME_SPHINGOLIPID_DE_NOVO_BIOSYNTHESIS	19	0.460779	1.1256	0.298677	0.482604
REACTOME_TRANSPORT_OF_VITAMINS_NUCLEOSIDES_AND_RELATED_MOLECULES	27	0.417732	1.12371	0.318812	0.483598
REACTOME_VIF_MEDIATED_DEGRADATION_OF_APOBEC3G	47	0.391026	1.11959	0.292157	0.489663
REACTOME_GLYCOLYSIS	24	0.436784	1.11727	0.308851	0.491746
REACTOME_HS_GAG_DEGRADATION	19	0.450934	1.11628	0.314394	0.490832
REACTOME_CHONDROITIN_SULFATE_DERMATAN_SULFATE_METABOLISM	34	0.405704	1.11581	0.290323	0.488887
REACTOME_NCAM1_INTERACTIONS	38	0.395104	1.11439	0.306306	0.489014
REACTOME_SIGNALING_BY_FGFR1_MUTANTS	26	0.425088	1.1119	0.31685	0.491442
REACTOME_PRE_NOTCH_EXPRESSION_AND_PROCESSING	30	0.40414	1.11047	0.319767	0.491712
REACTOME_GRB2_EVENTS_IN_ERBB2_SIGNALING	19	0.443115	1.10523	0.323917	0.499887
REACTOME_ACTIVATED_NOTCH1_TRANSMITS_SIGNAL_TO_THE_NUCLEUS	22	0.434561	1.10355	0.339928	0.500553
REACTOME_RECYCLING_PATHWAY_OF_L1	23	0.429202	1.10244	0.317343	0.500043
REACTOME_NCAM_SIGNALING_FOR_NEURITE_OUT_GROWTH	58	0.359597	1.09867	0.287695	0.505307
REACTOME_SIGNALING_BY_ROBO_RECEPTOR	28	0.419237	1.09679	0.332746	0.506669
REACTOME_PI3K_EVENTS_IN_ERBB2_SIGNALING	34	0.397802	1.09666	0.335196	0.504042
REACTOME_SIGNALING_BY_FGFR	95	0.328101	1.09609	0.283993	0.502283
REACTOME_FRS2_MEDIATED_CASCADE	32	0.406134	1.092	0.338951	0.508735
REACTOME_SIGNALING_BY_THE_B_CELL_RECEPTOR_BCR	106	0.321297	1.08617	0.283892	0.51883
REACTOME_ANTIGEN_ACTIVATES_B_CELL_RECEPTOR_LEADING_TO_GENERATION_OF_SECOND_MESSENGERS	28	0.409486	1.0842	0.361974	0.520202
REACTOME_DOWNSTREAM_SIGNALING_OF_ACTIVATED_FGFR	85	0.32891	1.08252	0.30339	0.521187
REACTOME_PROTEIN_FOLDING	35	0.390745	1.08174	0.363978	0.520049
REACTOME_INTERACTION_BETWEEN_L1_AND_ANKYRINS	16	0.459893	1.08143	0.361266	0.517879
REACTOME_CLASS_A1_RHODOPSIN_LIKE_RECEPTORS	225	0.293299	1.08113	0.271875	0.515633
REACTOME_NETRIN1_SIGNALING	36	0.384688	1.07992	0.31383	0.515208
REACTOME_BMAL1_CLOCK_NPAS2_ACTIVATES_CIRCADIAN_EXPRESSION	29	0.396609	1.07444	0.343925	0.524006
REACTOME_TRANSCRIPTIONAL_ACTIVITY_OF_SMAD2_SMAD3_SMAD4_HETEROTRIMER	32	0.388341	1.07435	0.341818	0.521355
REACTOME_SIGNALING_BY_FGFR_IN_DISEASE	106	0.315468	1.07142	0.303777	0.524748
REACTOME_DARPP_32_EVENTS	22	0.419394	1.0689	0.367505	0.527373
REACTOME_GOLGI_ASSOCIATED_VESICLE_BIOGENESIS	45	0.366635	1.0687	0.369763	0.524942
REACTOME_TRIF_MEDIATED_TLR3_SIGNALING	62	0.339478	1.06731	0.360771	0.52518
REACTOME_TRIGLYCERIDE_BIOSYNTHESIS	29	0.394233	1.06563	0.347092	0.526096
REACTOME_SIGNALING_BY_WNT	57	0.34601	1.06561	0.34103	0.523339
REACTOME_METABOLISM_OF_LIPIDS_AND_LIPOPROTEINS	361	0.275049	1.06339	0.297337	0.525328
REACTOME_REGULATION_OF_APOPTOSIS	53	0.347101	1.0582	0.369792	0.5335
REACTOME_CDK_MEDIATED_PHOSPHORYLATION_AND_REMOVAL_OF_CDC6	44	0.358304	1.04767	0.390158	0.553655
REACTOME_ION_CHANNEL_TRANSPORT	52	0.346139	1.04274	0.376114	0.561595
REACTOME_AUTODEGRADATION_OF_THE_E3_UBIQUITIN_LIGASE_COP1	45	0.36032	1.04269	0.401109	0.558808
REACTOME_REGULATION_OF_MRNA_STABILITY_BY_PROTEINS_THAT_BIND_AU_RICH_ELEMENTS	76	0.32329	1.03603	0.41533	0.570848
REACTOME_P53_DEPENDENT_G1_DNA_DAMAGE_RESPONSE	51	0.339001	1.03037	0.390543	0.580338
REACTOME_HOST_INTERACTIONS_OF_HIV_FACTORS	108	0.30797	1.02832	0.422259	0.582006
REACTOME_SCF_BETA_TRCP_MEDIATED_DEGRADATION_OF_EMI1	46	0.339895	1.01294	0.451957	0.613472
REACTOME_N_GLYCAN_ANTENNAE_ELONGATION_IN_THE_MEDIAL_TRANS_GOLGI	15	0.43359	1.00801	0.451243	0.621412
REACTOME_TIE2_SIGNALING	15	0.433117	1.00748	0.457926	0.619495
REACTOME_REGULATION_OF_IFNA_SIGNALING	23	0.392766	1.00735	0.430605	0.616736
REACTOME_CLASS_I_MHC_MEDIATED_ANTIGEN_PROCESSING_PRESENTATION	196	0.277285	1.00631	0.418641	0.616108
REACTOME_PRE_NOTCH_TRANSCRIPTION_AND_TRANSLATION	21	0.398132	1.00593	0.444444	0.613985
REACTOME_SIGNALING_BY_FGFR_MUTANTS	39	0.355325	1.0051	0.463551	0.612934
REACTOME_CDT1_ASSOCIATION_WITH_THE_CDC6_ORC_ORIGIN_COMPLEX	46	0.338421	1.00316	0.452555	0.614242
REACTOME_GPCR_LIGAND_BINDING	315	0.261761	1.00089	0.450952	0.616413
REACTOME_METABOLISM_OF_CARBOHYDRATES	197	0.274397	0.9998	0.435407	0.615655
REACTOME_INHIBITION_OF_VOLTAGE_GATED_CA2_CHANNELS_VIA_GBETA_GAMMA_SUBUNITS	23	0.388535	0.997403	0.467456	0.618064
REACTOME_GLUTAMATE_NEUROTRANSMITTER_RELEASE_CYCLE	15	0.426946	0.997061	0.478343	0.615807
REACTOME_SIGNALING_BY_BMP	20	0.397651	0.994457	0.466151	0.618269
REACTOME_ACTIVATED_POINT_MUTANTS_OF_FGFR2	16	0.43325	0.992453	0.472693	0.619855
REACTOME_DAG_AND_IP3_SIGNALING	31	0.369192	0.992403	0.474672	0.617064
REACTOME_NUCLEAR_SIGNALING_BY_ERBB4	33	0.368958	0.988411	0.484517	0.622893
REACTOME_DOWNSTREAM_SIGNALING_EVENTS_OF_B_CELL_RECEPTOR_BCR	78	0.307053	0.987083	0.47138	0.622818
REACTOME_SHC1_EVENTS_IN_ERBB4_SIGNALING	17	0.405335	0.985684	0.469697	0.622986
REACTOME_SMAD2_SMAD3_SMAD4_HETEROTRIMER_REGULATES_TRANSCRIPTION	22	0.385128	0.985443	0.46714	0.620548
REACTOME_INSULIN_RECEPTOR_RECYCLING	20	0.401322	0.98497	0.509158	0.618671
REACTOME_PROLONGED_ERK_ACTIVATION_EVENTS	15	0.428158	0.981089	0.48694	0.624295
REACTOME_GLYCOSPHINGOLIPID_METABOLISM	31	0.356768	0.980879	0.46593	0.621857
REACTOME_AUTODEGRADATION_OF_CDH1_BY_CDH1_APC_C	52	0.322931	0.977886	0.490942	0.625598
REACTOME_ANTIVIRAL_MECHANISM_BY_IFN_STIMULATED_GENES	57	0.316645	0.966907	0.508741	0.64704
REACTOME_GPVI_MEDIATED_ACTIVATION_CASCADE	29	0.363844	0.965866	0.517691	0.646396
REACTOME_HIV_INFECTION	175	0.263194	0.962096	0.549467	0.651699
REACTOME_SIGNALING_BY_INSULIN_RECEPTOR	91	0.290364	0.951824	0.554196	0.670988
REACTOME_GAP_JUNCTION_TRAFFICKING	22	0.384943	0.95039	0.559633	0.671152
REACTOME_GLUCAGON_SIGNALING_IN_METABOLIC_REGULATION	32	0.345544	0.943783	0.541509	0.682561
REACTOME_TRANSMEMBRANE_TRANSPORT_OF_SMALL_MOLECULES	371	0.24201	0.943416	0.640058	0.680314
REACTOME_FATTY_ACYL_COA_BIOSYNTHESIS	17	0.397623	0.933294	0.537071	0.699349
REACTOME_SIGNALING_BY_HIPPO	15	0.391974	0.911497	0.572254	0.745378
REACTOME_DEFENSINS	23	0.359838	0.910656	0.587571	0.744013
REACTOME_CELL_DEATH_SIGNALLING_VIA_NRAGE_NRIF_AND_NADE	47	0.309922	0.906231	0.636364	0.750398
REACTOME_PI_3K_CASCADE	45	0.309016	0.903316	0.612847	0.753608
REACTOME_P53_INDEPENDENT_G1_S_DNA_DAMAGE_CHECKPOINT	46	0.307225	0.900893	0.635063	0.755994
REACTOME_ASSEMBLY_OF_THE_PRE_REPLICATIVE_COMPLEX	55	0.295897	0.893538	0.632979	0.768426
REACTOME_NRAGE_SIGNALS_DEATH_THROUGH_JNK	34	0.317307	0.884797	0.626642	0.783625
REACTOME_APC_C_CDC20_MEDIATED_DEGRADATION_OF_MITOTIC_PROTEINS	60	0.287994	0.882609	0.666667	0.784887
REACTOME_TRANSMISSION_ACROSS_CHEMICAL_SYNAPSES	172	0.241096	0.880451	0.744783	0.78641
REACTOME_SCFSKP2_MEDIATED_DEGRADATION_OF_P27_P21	50	0.293736	0.875847	0.682456	0.792949
REACTOME_TRANSFERRIN_ENDOCYTOSIS_AND_RECYCLING	22	0.348214	0.873888	0.622807	0.793997
REACTOME_APC_C_CDH1_MEDIATED_DEGRADATION_OF_CDC20_AND_OTHER_APC_C_CDH1_TARGETED_PROTEINS_IN_LATE_MITOSIS_EARLY_G1	59	0.283197	0.871461	0.692171	0.795695
REACTOME_DOWNREGULATION_OF_SMAD2_3_SMAD4_TRANSCRIPTIONAL_ACTIVITY	16	0.370921	0.870011	0.643264	0.795531
REACTOME_INTRINSIC_PATHWAY	17	0.368833	0.868981	0.662028	0.79425
REACTOME_PKA_MEDIATED_PHOSPHORYLATION_OF_CREB	17	0.353258	0.860132	0.653543	0.809171
REACTOME_SIGNALING_BY_SCF_KIT	61	0.276857	0.855195	0.718381	0.81601
REACTOME_ASSOCIATION_OF_TRIC_CCT_WITH_TARGET_PROTEINS_DURING_BIOSYNTHESIS	23	0.341259	0.853503	0.674858	0.815981
REACTOME_ENOS_ACTIVATION_AND_REGULATION	17	0.352688	0.852004	0.66729	0.815619
REACTOME_INSULIN_RECEPTOR_SIGNALLING_CASCADE	72	0.26977	0.849693	0.720768	0.816717
REACTOME_TRAF6_MEDIATED_INDUCTION_OF_NFKB_AND_MAP_KINASES_UPON_TLR7_8_OR_9_ACTIVATION	60	0.275982	0.8479	0.731749	0.816956
REACTOME_BETA_DEFENSINS	16	0.359671	0.847765	0.660269	0.814001
REACTOME_PI3K_CASCADE	60	0.275048	0.846698	0.750439	0.812723
REACTOME_ORC1_REMOVAL_FROM_CHROMATIN	57	0.272547	0.842186	0.759649	0.8181
REACTOME_DIABETES_PATHWAYS	102	0.247975	0.8401	0.800333	0.818729
REACTOME_REGULATION_OF_SIGNALING_BY_CBL	17	0.351166	0.829414	0.702703	0.835161
REACTOME_CD28_CO_STIMULATION	26	0.310331	0.816997	0.749071	0.853795
REACTOME_PI3K_AKT_ACTIVATION	27	0.305711	0.814387	0.729433	0.854828
REACTOME_INWARDLY_RECTIFYING_K_CHANNELS	29	0.30032	0.80868	0.748148	0.86131
REACTOME_NEURONAL_SYSTEM	256	0.21618	0.803758	0.958841	0.866301
REACTOME_GAB1_SIGNALOSOME	27	0.302434	0.800264	0.776199	0.868552
REACTOME_CIRCADIAN_CLOCK	43	0.277552	0.792981	0.813333	0.87659
REACTOME_CIRCADIAN_REPRESSION_OF_EXPRESSION_BY_REV_ERBA	19	0.311484	0.770733	0.805611	0.906701
REACTOME_KERATAN_SULFATE_KERATIN_METABOLISM	25	0.295207	0.759573	0.815985	0.91837
REACTOME_ERK_MAPK_TARGETS	19	0.301824	0.74865	0.803435	0.928933
REACTOME_POTASSIUM_CHANNELS	94	0.222623	0.748204	0.931389	0.925972
REACTOME_TRANSPORT_TO_THE_GOLGI_AND_SUBSEQUENT_MODIFICATION	26	0.282332	0.738799	0.864437	0.933352
REACTOME_MAP_KINASE_ACTIVATION_IN_TLR_CASCADE	41	0.258148	0.732458	0.877289	0.936879
REACTOME_SYNTHESIS_OF_DNA	74	0.229061	0.730852	0.917667	0.935194
REACTOME_PLATELET_SENSITIZATION_BY_LDL	15	0.31906	0.730066	0.800384	0.932542
REACTOME_SIGNALING_BY_FGFR1_FUSION_MUTANTS	15	0.316479	0.726534	0.813861	0.933003
REACTOME_ACTIVATION_OF_CHAPERONE_GENES_BY_XBP1S	40	0.249735	0.72292	0.896127	0.933177
REACTOME_ANTIGEN_PROCESSING_UBIQUITINATION_PROTEASOME_DEGRADATION	166	0.202017	0.720174	0.985646	0.932399
REACTOME_PREFOLDIN_MEDIATED_TRANSFER_OF_SUBSTRATE_TO_CCT_TRIC	17	0.297697	0.709629	0.851923	0.939026
REACTOME_RNA_POL_I_TRANSCRIPTION_TERMINATION	19	0.28564	0.707705	0.85118	0.93751
REACTOME_OLFACTORY_SIGNALING_PATHWAY	288	0.17882	0.674501	1	0.960777
REACTOME_GLUCOSE_METABOLISM	56	0.21569	0.66235	0.976449	0.965387
REACTOME_CTLA4_INHIBITORY_SIGNALING	20	0.262125	0.642084	0.921201	0.973444
REACTOME_NUCLEAR_EVENTS_KINASE_AND_TRANSCRIPTION_FACTOR_ACTIVATION	22	0.254206	0.635317	0.939002	0.973337
REACTOME_FORMATION_OF_INCISION_COMPLEX_IN_GG_NER	19	0.237526	0.586095	0.954455	0.987686
REACTOME_GLUCONEOGENESIS	28	0.21275	0.577631	0.978846	0.986289
REACTOME_VOLTAGE_GATED_POTASSIUM_CHANNELS	42	0.199205	0.571533	0.994671	0.984295
